# Supplementary material for: Effects of woody plant encroachment on abundance of multiple tick species in the U.S. Great Plains
Source: PLoS One. 2025 Oct 15;20(10):e0332832. doi: 10.1371/journal.pone.0332832 (PMC12527199; doi:10.1371/journal.pone.0332832)
Supplement: S1 File — (XLSX) [file pone.0332832.s002.xlsx]

## Sheet: Sheet1
Site	Stage	A.americanum
Boiling Springs	1	0
Boiling Springs	2	94
Boiling Springs	3	16
Boiling Springs	4	122
Boiling Springs	1	0
Boiling Springs	2	0
Boiling Springs	3	0
Boiling Springs	4	0
Boiling Springs	1	0
Boiling Springs	2	2
Boiling Springs	3	1
Boiling Springs	4	6
Boiling Springs	1	0
Boiling Springs	2	16
Boiling Springs	3	7
Boiling Springs	4	4
Boiling Springs	1	0
Boiling Springs	2	12
Boiling Springs	3	17
Boiling Springs	4	17
Boiling Springs	1	0
Boiling Springs	2	0
Boiling Springs	3	0
Boiling Springs	4	1
Boiling Springs	1	0
Boiling Springs	2	4
Boiling Springs	3	0
Boiling Springs	4	11
Boiling Springs	1	0
Boiling Springs	2	5
Boiling Springs	3	4
Boiling Springs	4	2
Boiling Springs	1	0
Boiling Springs	2	2
Boiling Springs	3	9
Boiling Springs	4	11
Boiling Springs	1	0
Boiling Springs	2	0
Boiling Springs	3	1
Boiling Springs	4	3
Boiling Springs	1	0
Boiling Springs	2	22
Boiling Springs	3	3
Boiling Springs	4	67
Boiling Springs	1	0
Boiling Springs	2	23
Boiling Springs	3	8
Boiling Springs	4	66
Boiling Springs	1	0
Boiling Springs	2	30
Boiling Springs	3	0
Boiling Springs	4	10
Boiling Springs	1	0
Boiling Springs	2	1
Boiling Springs	3	2
Boiling Springs	4	42
Boiling Springs	1	0
Boiling Springs	2	7
Boiling Springs	3	39
Boiling Springs	4	16
Canton	1	1
Canton	2	8
Canton	3	51
Canton	4	44
Canton	1	0
Canton	2	0
Canton	3	0
Canton	4	0
Canton	1	0
Canton	2	41
Canton	3	7
Canton	4	2
Canton	1	0
Canton	2	11
Canton	3	18
Canton	4	3
Canton	1	1
Canton	2	21
Canton	3	26
Canton	4	5
Canton	1	0
Canton	2	0
Canton	3	3
Canton	4	1
Canton	1	2
Canton	2	19
Canton	3	2
Canton	4	3
Canton	1	1
Canton	2	26
Canton	3	25
Canton	4	13
Canton	1	0
Canton	2	11
Canton	3	22
Canton	4	7
Canton	1	0
Canton	2	0
Canton	3	0
Canton	4	0
Canton	1	0
Canton	2	10
Canton	3	16
Canton	4	4
Canton	1	5
Canton	2	7
Canton	3	9
Canton	4	7
Canton	1	2
Canton	2	29
Canton	3	18
Canton	4	3
Canton	1	0
Canton	2	3
Canton	3	4
Canton	4	9
Canton	1	2
Canton	2	13
Canton	3	87
Canton	4	15
Research Range	1	0
Research Range	3	289
Research Range	4	72
Research Range	1	0
Research Range	3	0
Research Range	4	0
Research Range	1	1
Research Range	3	24
Research Range	4	17
Research Range	1	7
Research Range	2	201
Research Range	3	57
Research Range	4	23
Research Range	1	1
Research Range	2	151
Research Range	3	54
Research Range	4	7
Research Range	1	1
Research Range	2	290
Research Range	3	45
Research Range	4	70
Research Range	1	0
Research Range	2	135
Research Range	3	299
Research Range	4	44
Research Range	1	1
Research Range	2	114
Research Range	3	22
Research Range	4	30
Research Range	1	0
Research Range	2	310
Research Range	3	21
Research Range	4	12
Research Range	1	0
Research Range	2	45
Research Range	3	2
Research Range	4	1
Research Range	1	0
Research Range	2	101
Research Range	3	44
Research Range	4	7
Research Range	1	1
Research Range	2	273
Research Range	3	45
Research Range	4	26
Research Range	1	0
Research Range	3	34
Research Range	4	20
Research Range	1	0
Research Range	2	12
Research Range	3	9
Research Range	4	11
Research Range	1	0
Research Range	2	116
Research Range	3	55
Research Range	4	23
Lake Carl Blackwell	1	1
Lake Carl Blackwell	2	29
Lake Carl Blackwell	3	265
Lake Carl Blackwell	4	99
Lake Carl Blackwell	1	0
Lake Carl Blackwell	2	1
Lake Carl Blackwell	3	3
Lake Carl Blackwell	4	1
Lake Carl Blackwell	1	1
Lake Carl Blackwell	2	248
Lake Carl Blackwell	3	70
Lake Carl Blackwell	4	35
Lake Carl Blackwell	1	0
Lake Carl Blackwell	2	424
Lake Carl Blackwell	3	53
Lake Carl Blackwell	4	85
Lake Carl Blackwell	1	0
Lake Carl Blackwell	2	53
Lake Carl Blackwell	3	34
Lake Carl Blackwell	4	55
Lake Carl Blackwell	1	2
Lake Carl Blackwell	2	72
Lake Carl Blackwell	3	33
Lake Carl Blackwell	4	187
Lake Carl Blackwell	1	2
Lake Carl Blackwell	2	12
Lake Carl Blackwell	3	7
Lake Carl Blackwell	4	15
Lake Carl Blackwell	1	4
Lake Carl Blackwell	2	164
Lake Carl Blackwell	3	40
Lake Carl Blackwell	4	23
Lake Carl Blackwell	1	0
Lake Carl Blackwell	2	12
Lake Carl Blackwell	3	26
Lake Carl Blackwell	4	57
Lake Carl Blackwell	1	0
Lake Carl Blackwell	2	106
Lake Carl Blackwell	3	15
Lake Carl Blackwell	4	3
Lake Carl Blackwell	1	0
Lake Carl Blackwell	2	470
Lake Carl Blackwell	3	85
Lake Carl Blackwell	4	73
Lake Carl Blackwell	1	1
Lake Carl Blackwell	2	40
Lake Carl Blackwell	3	74
Lake Carl Blackwell	4	38
Lake Carl Blackwell	1	0
Lake Carl Blackwell	2	68
Lake Carl Blackwell	3	78
Lake Carl Blackwell	4	39
Lake Carl Blackwell	1	1
Lake Carl Blackwell	2	101
Lake Carl Blackwell	3	54
Lake Carl Blackwell	4	92
Lake Carl Blackwell	1	0
Lake Carl Blackwell	2	6
Lake Carl Blackwell	3	37
Lake Carl Blackwell	4	41
Fort Cobb West	1	3
Fort Cobb West	2	13
Fort Cobb West	3	57
Fort Cobb West	4	23
Fort Cobb West	1	0
Fort Cobb West	2	1
Fort Cobb West	3	1
Fort Cobb West	4	1
Fort Cobb West	1	1
Fort Cobb West	2	150
Fort Cobb West	3	74
Fort Cobb West	4	37
Fort Cobb West	1	0
Fort Cobb West	2	22
Fort Cobb West	3	3
Fort Cobb West	4	0
Fort Cobb West	1	0
Fort Cobb West	2	25
Fort Cobb West	3	19
Fort Cobb West	4	6
Fort Cobb West	1	3
Fort Cobb West	2	539
Fort Cobb West	3	42
Fort Cobb West	4	892
Fort Cobb West	1	0
Fort Cobb West	2	12
Fort Cobb West	3	25
Fort Cobb West	4	36
Fort Cobb West	1	0
Fort Cobb West	2	2
Fort Cobb West	3	15
Fort Cobb West	4	41
Fort Cobb West	1	0
Fort Cobb West	2	23
Fort Cobb West	3	21
Fort Cobb West	4	7
Fort Cobb West	1	0
Fort Cobb West	2	33
Fort Cobb West	3	3
Fort Cobb West	4	6
Fort Cobb West	1	6
Fort Cobb West	2	229
Fort Cobb West	3	48
Fort Cobb West	4	62
Fort Cobb West	1	1
Fort Cobb West	2	276
Fort Cobb West	3	45
Fort Cobb West	4	35
Fort Cobb West	1	2
Fort Cobb West	2	2
Fort Cobb West	3	33
Fort Cobb West	4	153
Fort Cobb West	1	0
Fort Cobb West	2	68
Fort Cobb West	3	77
Fort Cobb West	4	75
Fort Cobb West	1	0
Fort Cobb West	2	19
Fort Cobb West	3	93
Fort Cobb West	4	56
Fort Cobb East	1	1
Fort Cobb East	2	20
Fort Cobb East	3	59
Fort Cobb East	4	183
Fort Cobb East	1	0
Fort Cobb East	2	1
Fort Cobb East	3	1
Fort Cobb East	4	0
Fort Cobb East	1	4
Fort Cobb East	2	20
Fort Cobb East	3	110
Fort Cobb East	4	40
Fort Cobb East	1	1
Fort Cobb East	2	3
Fort Cobb East	3	44
Fort Cobb East	4	1
Fort Cobb East	1	2
Fort Cobb East	2	30
Fort Cobb East	3	2
Fort Cobb East	4	12
Fort Cobb East	1	8
Fort Cobb East	2	25
Fort Cobb East	3	50
Fort Cobb East	4	22
Fort Cobb East	1	2
Fort Cobb East	2	3
Fort Cobb East	3	6
Fort Cobb East	4	9
Fort Cobb East	1	1
Fort Cobb East	2	29
Fort Cobb East	3	10
Fort Cobb East	4	10
Fort Cobb East	1	2
Fort Cobb East	2	6
Fort Cobb East	3	74
Fort Cobb East	4	20
Fort Cobb East	1	0
Fort Cobb East	2	0
Fort Cobb East	3	28
Fort Cobb East	4	2
Fort Cobb East	1	16
Fort Cobb East	2	112
Fort Cobb East	3	32
Fort Cobb East	4	26
Fort Cobb East	1	8
Fort Cobb East	2	19
Fort Cobb East	3	110
Fort Cobb East	4	14
Fort Cobb East	1	7
Fort Cobb East	2	104
Fort Cobb East	3	31
Fort Cobb East	4	16
Fort Cobb East	1	10
Fort Cobb East	2	39
Fort Cobb East	3	72
Fort Cobb East	4	142
Fort Cobb East	1	0
Fort Cobb East	2	12
Fort Cobb East	3	33
Fort Cobb East	4	57
American Horse Lake	1	0
American Horse Lake	2	0
American Horse Lake	3	0
American Horse Lake	4	1
American Horse Lake	1	0
American Horse Lake	2	0
American Horse Lake	3	0
American Horse Lake	4	0
American Horse Lake	1	0
American Horse Lake	2	0
American Horse Lake	3	0
American Horse Lake	4	0
American Horse Lake	1	0
American Horse Lake	2	0
American Horse Lake	3	1
American Horse Lake	4	0
American Horse Lake	1	0
American Horse Lake	2	0
American Horse Lake	3	0
American Horse Lake	4	0
American Horse Lake	1	0
American Horse Lake	2	0
American Horse Lake	3	0
American Horse Lake	4	0
American Horse Lake	1	0
American Horse Lake	2	0
American Horse Lake	3	0
American Horse Lake	4	0
American Horse Lake	1	0
American Horse Lake	2	0
American Horse Lake	3	0
American Horse Lake	4	0
American Horse Lake	1	0
American Horse Lake	2	1
American Horse Lake	3	0
American Horse Lake	4	1
American Horse Lake	1	0
American Horse Lake	2	0
American Horse Lake	3	0
American Horse Lake	4	0
American Horse Lake	1	0
American Horse Lake	2	0
American Horse Lake	3	1
American Horse Lake	4	2
American Horse Lake	1	0
American Horse Lake	2	0
American Horse Lake	3	1
American Horse Lake	4	0
American Horse Lake	1	0
American Horse Lake	2	0
American Horse Lake	3	0
American Horse Lake	4	0
American Horse Lake	1	0
American Horse Lake	2	2
American Horse Lake	3	0
American Horse Lake	4	2
American Horse Lake	1	0
American Horse Lake	2	0
American Horse Lake	3	0
American Horse Lake	4	2
