# Supplementary material for: Effects of woody plant encroachment on abundance of multiple tick species in the U.S. Great Plains
Source: PLoS One. 2025 Oct 15;20(10):e0332832. doi: 10.1371/journal.pone.0332832 (PMC12527199; doi:10.1371/journal.pone.0332832)
Supplement: S2 File — (XLSX) [file pone.0332832.s003.xlsx]

## Sheet: Sheet1
Site	Stage	A.americanum
Boiling Springs	1	0
Boiling Springs	2	0
Boiling Springs	3	0
Boiling Springs	4	0
Boiling Springs	1	0
Boiling Springs	2	0
Boiling Springs	3	0
Boiling Springs	4	0
Boiling Springs	1	0
Boiling Springs	2	0
Boiling Springs	3	0
Boiling Springs	4	0
Boiling Springs	1	0
Boiling Springs	2	0
Boiling Springs	3	0
Boiling Springs	4	1
Boiling Springs	1	0
Boiling Springs	2	3
Boiling Springs	3	0
Boiling Springs	4	1
Boiling Springs	1	0
Boiling Springs	2	0
Boiling Springs	3	0
Boiling Springs	4	0
Boiling Springs	1	0
Boiling Springs	2	2
Boiling Springs	3	1
Boiling Springs	4	1
Boiling Springs	1	0
Boiling Springs	2	0
Boiling Springs	3	1
Boiling Springs	4	6
Boiling Springs	1	0
Boiling Springs	2	0
Boiling Springs	3	0
Boiling Springs	4	2
Boiling Springs	1	0
Boiling Springs	2	0
Boiling Springs	3	1
Boiling Springs	4	0
Boiling Springs	1	1
Boiling Springs	2	2
Boiling Springs	3	0
Boiling Springs	4	4
Boiling Springs	1	0
Boiling Springs	2	8
Boiling Springs	3	2
Boiling Springs	4	1
Boiling Springs	1	0
Boiling Springs	2	2
Boiling Springs	3	3
Boiling Springs	4	3
Boiling Springs	1	0
Boiling Springs	2	2
Boiling Springs	3	1
Boiling Springs	4	3
Boiling Springs	1	0
Boiling Springs	2	1
Boiling Springs	3	0
Boiling Springs	4	4
Canton	1	0
Canton	2	0
Canton	3	0
Canton	4	0
Canton	1	0
Canton	2	0
Canton	3	0
Canton	4	0
Canton	1	0
Canton	2	1
Canton	3	0
Canton	4	0
Canton	1	0
Canton	2	0
Canton	3	1
Canton	4	0
Canton	1	0
Canton	2	1
Canton	3	3
Canton	4	0
Canton	1	0
Canton	2	1
Canton	3	1
Canton	4	0
Canton	1	0
Canton	2	6
Canton	3	6
Canton	4	1
Canton	1	0
Canton	2	1
Canton	3	8
Canton	4	2
Canton	1	0
Canton	2	0
Canton	3	1
Canton	4	0
Canton	1	0
Canton	2	0
Canton	3	0
Canton	4	0
Canton	1	0
Canton	2	1
Canton	3	0
Canton	4	0
Canton	1	0
Canton	2	0
Canton	3	2
Canton	4	0
Canton	1	0
Canton	2	0
Canton	3	11
Canton	4	1
Canton	1	0
Canton	2	1
Canton	3	9
Canton	4	1
Canton	1	0
Canton	2	0
Canton	3	2
Canton	4	3
Research Range	1	0
Research Range	3	1
Research Range	4	1
Research Range	1	0
Research Range	3	0
Research Range	4	0
Research Range	1	0
Research Range	3	0
Research Range	4	5
Research Range	1	0
Research Range	2	6
Research Range	3	1
Research Range	4	1
Research Range	1	8
Research Range	2	11
Research Range	3	1
Research Range	4	4
Research Range	1	1
Research Range	2	44
Research Range	3	11
Research Range	4	7
Research Range	1	0
Research Range	2	14
Research Range	3	10
Research Range	4	7
Research Range	1	0
Research Range	2	24
Research Range	3	4
Research Range	4	2
Research Range	1	0
Research Range	2	2
Research Range	3	2
Research Range	4	1
Research Range	1	0
Research Range	2	2
Research Range	3	0
Research Range	4	0
Research Range	1	0
Research Range	2	2
Research Range	3	9
Research Range	4	0
Research Range	1	1
Research Range	2	32
Research Range	3	6
Research Range	4	8
Research Range	1	1
Research Range	2	15
Research Range	3	7
Research Range	4	3
Research Range	1	0
Research Range	2	6
Research Range	3	8
Research Range	4	6
Research Range	1	0
Research Range	2	9
Research Range	3	6
Research Range	4	3
Lake Carl Blackwell	1	0
Lake Carl Blackwell	2	1
Lake Carl Blackwell	3	1
Lake Carl Blackwell	4	1
Lake Carl Blackwell	1	0
Lake Carl Blackwell	2	0
Lake Carl Blackwell	3	0
Lake Carl Blackwell	4	0
Lake Carl Blackwell	1	0
Lake Carl Blackwell	2	0
Lake Carl Blackwell	3	2
Lake Carl Blackwell	4	1
Lake Carl Blackwell	1	0
Lake Carl Blackwell	2	1
Lake Carl Blackwell	3	2
Lake Carl Blackwell	4	6
Lake Carl Blackwell	1	1
Lake Carl Blackwell	2	8
Lake Carl Blackwell	3	0
Lake Carl Blackwell	4	20
Lake Carl Blackwell	1	1
Lake Carl Blackwell	2	9
Lake Carl Blackwell	3	9
Lake Carl Blackwell	4	2
Lake Carl Blackwell	1	1
Lake Carl Blackwell	2	4
Lake Carl Blackwell	3	5
Lake Carl Blackwell	4	10
Lake Carl Blackwell	1	0
Lake Carl Blackwell	2	0
Lake Carl Blackwell	3	3
Lake Carl Blackwell	4	7
Lake Carl Blackwell	1	0
Lake Carl Blackwell	2	0
Lake Carl Blackwell	3	0
Lake Carl Blackwell	4	2
Lake Carl Blackwell	1	0
Lake Carl Blackwell	2	1
Lake Carl Blackwell	3	3
Lake Carl Blackwell	4	8
Lake Carl Blackwell	1	0
Lake Carl Blackwell	2	0
Lake Carl Blackwell	3	1
Lake Carl Blackwell	4	5
Lake Carl Blackwell	1	0
Lake Carl Blackwell	2	3
Lake Carl Blackwell	3	5
Lake Carl Blackwell	4	3
Lake Carl Blackwell	1	0
Lake Carl Blackwell	2	7
Lake Carl Blackwell	3	4
Lake Carl Blackwell	4	11
Lake Carl Blackwell	1	2
Lake Carl Blackwell	2	8
Lake Carl Blackwell	3	12
Lake Carl Blackwell	4	7
Lake Carl Blackwell	1	0
Lake Carl Blackwell	2	0
Lake Carl Blackwell	3	0
Lake Carl Blackwell	4	7
Fort Cobb West	1	0
Fort Cobb West	2	0
Fort Cobb West	3	1
Fort Cobb West	4	1
Fort Cobb West	1	0
Fort Cobb West	2	2
Fort Cobb West	3	0
Fort Cobb West	4	0
Fort Cobb West	1	0
Fort Cobb West	2	0
Fort Cobb West	3	0
Fort Cobb West	4	1
Fort Cobb West	1	0
Fort Cobb West	2	0
Fort Cobb West	3	0
Fort Cobb West	4	0
Fort Cobb West	1	3
Fort Cobb West	2	6
Fort Cobb West	3	3
Fort Cobb West	4	2
Fort Cobb West	1	0
Fort Cobb West	2	7
Fort Cobb West	3	3
Fort Cobb West	4	20
Fort Cobb West	1	0
Fort Cobb West	2	2
Fort Cobb West	3	2
Fort Cobb West	4	0
Fort Cobb West	1	0
Fort Cobb West	2	1
Fort Cobb West	3	0
Fort Cobb West	4	0
Fort Cobb West	1	0
Fort Cobb West	2	1
Fort Cobb West	3	0
Fort Cobb West	4	0
Fort Cobb West	1	0
Fort Cobb West	2	0
Fort Cobb West	3	1
Fort Cobb West	4	0
Fort Cobb West	1	0
Fort Cobb West	2	0
Fort Cobb West	3	4
Fort Cobb West	4	3
Fort Cobb West	1	3
Fort Cobb West	2	4
Fort Cobb West	3	3
Fort Cobb West	4	0
Fort Cobb West	1	4
Fort Cobb West	2	11
Fort Cobb West	3	2
Fort Cobb West	4	3
Fort Cobb West	1	0
Fort Cobb West	2	10
Fort Cobb West	3	0
Fort Cobb West	4	1
Fort Cobb West	1	0
Fort Cobb West	2	0
Fort Cobb West	3	1
Fort Cobb West	4	0
Fort Cobb East	1	0
Fort Cobb East	2	0
Fort Cobb East	3	3
Fort Cobb East	4	0
Fort Cobb East	1	0
Fort Cobb East	2	0
Fort Cobb East	3	1
Fort Cobb East	4	0
Fort Cobb East	1	0
Fort Cobb East	2	1
Fort Cobb East	3	0
Fort Cobb East	4	0
Fort Cobb East	1	0
Fort Cobb East	2	0
Fort Cobb East	3	0
Fort Cobb East	4	1
Fort Cobb East	1	2
Fort Cobb East	2	1
Fort Cobb East	3	2
Fort Cobb East	4	0
Fort Cobb East	1	6
Fort Cobb East	2	6
Fort Cobb East	3	9
Fort Cobb East	4	3
Fort Cobb East	1	3
Fort Cobb East	2	0
Fort Cobb East	3	6
Fort Cobb East	4	1
Fort Cobb East	1	0
Fort Cobb East	2	2
Fort Cobb East	3	1
Fort Cobb East	4	0
Fort Cobb East	1	0
Fort Cobb East	2	0
Fort Cobb East	3	5
Fort Cobb East	4	0
Fort Cobb East	1	0
Fort Cobb East	2	0
Fort Cobb East	3	0
Fort Cobb East	4	5
Fort Cobb East	1	5
Fort Cobb East	2	0
Fort Cobb East	3	1
Fort Cobb East	4	1
Fort Cobb East	1	4
Fort Cobb East	2	1
Fort Cobb East	3	1
Fort Cobb East	4	1
Fort Cobb East	1	0
Fort Cobb East	2	3
Fort Cobb East	3	3
Fort Cobb East	4	1
Fort Cobb East	1	4
Fort Cobb East	2	2
Fort Cobb East	3	6
Fort Cobb East	4	3
Fort Cobb East	1	1
Fort Cobb East	2	0
Fort Cobb East	3	0
Fort Cobb East	4	2
American Horse Lake	1	0
American Horse Lake	2	0
American Horse Lake	3	0
American Horse Lake	4	0
American Horse Lake	1	0
American Horse Lake	2	0
American Horse Lake	3	0
American Horse Lake	4	0
American Horse Lake	1	0
American Horse Lake	2	0
American Horse Lake	3	0
American Horse Lake	4	0
American Horse Lake	1	0
American Horse Lake	2	0
American Horse Lake	3	0
American Horse Lake	4	0
American Horse Lake	1	0
American Horse Lake	2	0
American Horse Lake	3	0
American Horse Lake	4	0
American Horse Lake	1	0
American Horse Lake	2	0
American Horse Lake	3	1
American Horse Lake	4	0
American Horse Lake	1	0
American Horse Lake	2	0
American Horse Lake	3	0
American Horse Lake	4	0
American Horse Lake	1	0
American Horse Lake	2	0
American Horse Lake	3	0
American Horse Lake	4	0
American Horse Lake	1	0
American Horse Lake	2	0
American Horse Lake	3	0
American Horse Lake	4	0
American Horse Lake	1	0
American Horse Lake	2	0
American Horse Lake	3	0
American Horse Lake	4	0
American Horse Lake	1	0
American Horse Lake	2	0
American Horse Lake	3	0
American Horse Lake	4	0
American Horse Lake	1	0
American Horse Lake	2	0
American Horse Lake	3	1
American Horse Lake	4	0
American Horse Lake	1	0
American Horse Lake	2	0
American Horse Lake	3	0
American Horse Lake	4	1
American Horse Lake	1	0
American Horse Lake	2	0
American Horse Lake	3	0
American Horse Lake	4	0
American Horse Lake	1	0
American Horse Lake	2	0
American Horse Lake	3	0
American Horse Lake	4	0
