# Supplementary material for: Effects of woody plant encroachment on abundance of multiple tick species in the U.S. Great Plains
Source: PLoS One. 2025 Oct 15;20(10):e0332832. doi: 10.1371/journal.pone.0332832 (PMC12527199; doi:10.1371/journal.pone.0332832)
Supplement: S3 File — (XLSX) [file pone.0332832.s004.xlsx]

## Sheet: Sheet1
Site	Stage	Aamericanum
Boiling Springs	1	0
Boiling Springs	2	17
Boiling Springs	3	4
Boiling Springs	4	8
Boiling Springs	1	0
Boiling Springs	2	0
Boiling Springs	3	0
Boiling Springs	4	1
Boiling Springs	1	0
Boiling Springs	2	2
Boiling Springs	3	0
Boiling Springs	4	9
Boiling Springs	1	1
Boiling Springs	2	18
Boiling Springs	3	0
Boiling Springs	4	8
Boiling Springs	1	0
Boiling Springs	2	46
Boiling Springs	3	0
Boiling Springs	4	66
Boiling Springs	1	0
Boiling Springs	2	0
Boiling Springs	3	0
Boiling Springs	4	0
Boiling Springs	1	1
Boiling Springs	2	5
Boiling Springs	3	0
Boiling Springs	4	6
Boiling Springs	1	0
Boiling Springs	2	14
Boiling Springs	3	0
Boiling Springs	4	22
Boiling Springs	1	0
Boiling Springs	2	42
Boiling Springs	3	4
Boiling Springs	4	7
Boiling Springs	1	0
Boiling Springs	2	0
Boiling Springs	3	37
Boiling Springs	4	1
Boiling Springs	1	0
Boiling Springs	2	76
Boiling Springs	3	14
Boiling Springs	4	80
Boiling Springs	1	0
Boiling Springs	2	20
Boiling Springs	3	7
Boiling Springs	4	14
Boiling Springs	1	0
Boiling Springs	2	315
Boiling Springs	3	3
Boiling Springs	4	7
Boiling Springs	1	0
Boiling Springs	2	172
Boiling Springs	3	5
Boiling Springs	4	11
Boiling Springs	1	0
Boiling Springs	2	59
Boiling Springs	3	3
Boiling Springs	4	2
Canton	1	0
Canton	2	17
Canton	3	66
Canton	4	11
Canton	1	0
Canton	2	67
Canton	3	71
Canton	4	0
Canton	1	0
Canton	2	1
Canton	3	4
Canton	4	1
Canton	1	0
Canton	2	19
Canton	3	6
Canton	4	1
Canton	1	0
Canton	2	36
Canton	3	82
Canton	4	12
Canton	1	0
Canton	2	0
Canton	3	0
Canton	4	0
Canton	1	0
Canton	2	26
Canton	3	4
Canton	4	2
Canton	1	0
Canton	2	226
Canton	3	27
Canton	4	13
Canton	1	0
Canton	2	3
Canton	3	117
Canton	4	1
Canton	1	0
Canton	2	3
Canton	3	1
Canton	4	0
Canton	1	1
Canton	2	55
Canton	3	10
Canton	4	10
Canton	1	1
Canton	2	103
Canton	3	7
Canton	4	1
Canton	1	8
Canton	2	84
Canton	3	54
Canton	4	1
Canton	1	2
Canton	2	51
Canton	3	8
Canton	4	1
Canton	1	8
Canton	2	44
Canton	3	30
Canton	4	3
Research Range	1	0
Research Range	3	29
Research Range	4	303
Research Range	1	0
Research Range	3	16
Research Range	4	15
Research Range	1	0
Research Range	3	0
Research Range	4	5
Research Range	1	3
Research Range	2	37
Research Range	3	153
Research Range	4	51
Research Range	1	13
Research Range	2	10
Research Range	3	9
Research Range	4	21
Research Range	1	2
Research Range	2	526
Research Range	3	12
Research Range	4	108
Research Range	1	1
Research Range	2	333
Research Range	3	629
Research Range	4	394
Research Range	1	0
Research Range	2	694
Research Range	3	21
Research Range	4	217
Research Range	1	0
Research Range	2	8
Research Range	3	84
Research Range	4	80
Research Range	1	0
Research Range	2	1
Research Range	3	10
Research Range	4	0
Research Range	1	0
Research Range	2	14
Research Range	3	26
Research Range	4	3
Research Range	1	0
Research Range	2	362
Research Range	3	143
Research Range	4	9
Research Range	1	0
Research Range	3	17
Research Range	4	49
Research Range	1	0
Research Range	2	2
Research Range	3	13
Research Range	4	27
Research Range	1	0
Research Range	2	29
Research Range	3	8
Research Range	4	47
Lake Carl Blackwell	1	2
Lake Carl Blackwell	2	155
Lake Carl Blackwell	3	288
Lake Carl Blackwell	4	96
Lake Carl Blackwell	1	0
Lake Carl Blackwell	2	15
Lake Carl Blackwell	3	4
Lake Carl Blackwell	4	1
Lake Carl Blackwell	1	0
Lake Carl Blackwell	2	181
Lake Carl Blackwell	3	18
Lake Carl Blackwell	4	17
Lake Carl Blackwell	1	1
Lake Carl Blackwell	2	192
Lake Carl Blackwell	3	24
Lake Carl Blackwell	4	29
Lake Carl Blackwell	1	0
Lake Carl Blackwell	2	288
Lake Carl Blackwell	3	85
Lake Carl Blackwell	4	142
Lake Carl Blackwell	1	5
Lake Carl Blackwell	2	96
Lake Carl Blackwell	3	93
Lake Carl Blackwell	4	83
Lake Carl Blackwell	1	1
Lake Carl Blackwell	2	3
Lake Carl Blackwell	3	19
Lake Carl Blackwell	4	39
Lake Carl Blackwell	1	1
Lake Carl Blackwell	2	712
Lake Carl Blackwell	3	179
Lake Carl Blackwell	4	104
Lake Carl Blackwell	1	0
Lake Carl Blackwell	2	5
Lake Carl Blackwell	3	534
Lake Carl Blackwell	4	282
Lake Carl Blackwell	1	0
Lake Carl Blackwell	2	22
Lake Carl Blackwell	3	0
Lake Carl Blackwell	4	0
Lake Carl Blackwell	1	1
Lake Carl Blackwell	2	389
Lake Carl Blackwell	3	37
Lake Carl Blackwell	4	8
Lake Carl Blackwell	1	0
Lake Carl Blackwell	2	7
Lake Carl Blackwell	3	66
Lake Carl Blackwell	4	80
Lake Carl Blackwell	1	0
Lake Carl Blackwell	2	408
Lake Carl Blackwell	3	57
Lake Carl Blackwell	4	129
Lake Carl Blackwell	1	0
Lake Carl Blackwell	2	305
Lake Carl Blackwell	3	9
Lake Carl Blackwell	4	30
Lake Carl Blackwell	1	0
Lake Carl Blackwell	2	12
Lake Carl Blackwell	3	26
Lake Carl Blackwell	4	17
Fort Cobb West	1	6
Fort Cobb West	2	45
Fort Cobb West	3	41
Fort Cobb West	4	8
Fort Cobb West	1	0
Fort Cobb West	2	0
Fort Cobb West	3	10
Fort Cobb West	4	0
Fort Cobb West	1	1
Fort Cobb West	2	5
Fort Cobb West	3	150
Fort Cobb West	4	23
Fort Cobb West	1	0
Fort Cobb West	2	1
Fort Cobb West	3	0
Fort Cobb West	4	1
Fort Cobb West	1	0
Fort Cobb West	2	2
Fort Cobb West	3	5
Fort Cobb West	4	8
Fort Cobb West	1	0
Fort Cobb West	2	684
Fort Cobb West	3	21
Fort Cobb West	4	113
Fort Cobb West	1	1
Fort Cobb West	2	268
Fort Cobb West	3	142
Fort Cobb West	4	25
Fort Cobb West	1	1
Fort Cobb West	2	88
Fort Cobb West	3	9
Fort Cobb West	4	41
Fort Cobb West	1	1
Fort Cobb West	2	11
Fort Cobb West	3	8
Fort Cobb West	4	10
Fort Cobb West	1	0
Fort Cobb West	2	6
Fort Cobb West	3	0
Fort Cobb West	4	0
Fort Cobb West	1	1
Fort Cobb West	2	481
Fort Cobb West	3	178
Fort Cobb West	4	73
Fort Cobb West	1	3
Fort Cobb West	2	91
Fort Cobb West	3	98
Fort Cobb West	4	61
Fort Cobb West	1	0
Fort Cobb West	2	0
Fort Cobb West	3	79
Fort Cobb West	4	45
Fort Cobb West	1	0
Fort Cobb West	2	73
Fort Cobb West	3	16
Fort Cobb West	4	40
Fort Cobb West	1	2
Fort Cobb West	2	6
Fort Cobb West	3	284
Fort Cobb West	4	21
Fort Cobb East	1	21
Fort Cobb East	2	4
Fort Cobb East	3	41
Fort Cobb East	4	12
Fort Cobb East	1	21
Fort Cobb East	2	3
Fort Cobb East	3	6
Fort Cobb East	4	2
Fort Cobb East	1	2
Fort Cobb East	2	11
Fort Cobb East	3	1
Fort Cobb East	4	22
Fort Cobb East	1	0
Fort Cobb East	2	0
Fort Cobb East	3	6
Fort Cobb East	4	1
Fort Cobb East	1	5
Fort Cobb East	2	8
Fort Cobb East	3	2
Fort Cobb East	4	9
Fort Cobb East	1	1
Fort Cobb East	2	154
Fort Cobb East	3	54
Fort Cobb East	4	6
Fort Cobb East	1	0
Fort Cobb East	2	2
Fort Cobb East	3	1
Fort Cobb East	4	4
Fort Cobb East	1	4
Fort Cobb East	2	6
Fort Cobb East	3	1
Fort Cobb East	4	33
Fort Cobb East	1	6
Fort Cobb East	2	8
Fort Cobb East	3	9
Fort Cobb East	4	9
Fort Cobb East	1	1
Fort Cobb East	2	0
Fort Cobb East	3	1
Fort Cobb East	4	0
Fort Cobb East	1	244
Fort Cobb East	2	85
Fort Cobb East	3	13
Fort Cobb East	4	23
Fort Cobb East	1	4
Fort Cobb East	2	1
Fort Cobb East	3	16
Fort Cobb East	4	13
Fort Cobb East	1	0
Fort Cobb East	2	160
Fort Cobb East	3	42
Fort Cobb East	4	2
Fort Cobb East	1	48
Fort Cobb East	2	0
Fort Cobb East	3	20
Fort Cobb East	4	10
Fort Cobb East	1	2
Fort Cobb East	2	14
Fort Cobb East	3	6
Fort Cobb East	4	5
American Horse Lake	1	0
American Horse Lake	2	0
American Horse Lake	3	0
American Horse Lake	4	0
American Horse Lake	1	0
American Horse Lake	2	0
American Horse Lake	3	0
American Horse Lake	4	0
American Horse Lake	1	0
American Horse Lake	2	0
American Horse Lake	3	0
American Horse Lake	4	0
American Horse Lake	1	0
American Horse Lake	2	0
American Horse Lake	3	0
American Horse Lake	4	0
American Horse Lake	1	0
American Horse Lake	2	0
American Horse Lake	3	0
American Horse Lake	4	0
American Horse Lake	1	0
American Horse Lake	2	1
American Horse Lake	3	0
American Horse Lake	4	0
American Horse Lake	1	0
American Horse Lake	2	0
American Horse Lake	3	0
American Horse Lake	4	0
American Horse Lake	1	0
American Horse Lake	2	0
American Horse Lake	3	0
American Horse Lake	4	0
American Horse Lake	1	0
American Horse Lake	2	1
American Horse Lake	3	0
American Horse Lake	4	1
American Horse Lake	1	0
American Horse Lake	2	0
American Horse Lake	3	0
American Horse Lake	4	0
American Horse Lake	1	0
American Horse Lake	2	0
American Horse Lake	3	0
American Horse Lake	4	1
American Horse Lake	1	0
American Horse Lake	2	1
American Horse Lake	3	0
American Horse Lake	4	0
American Horse Lake	1	0
American Horse Lake	2	0
American Horse Lake	3	0
American Horse Lake	4	0
American Horse Lake	1	0
American Horse Lake	2	0
American Horse Lake	3	0
American Horse Lake	4	0
American Horse Lake	1	0
American Horse Lake	2	0
American Horse Lake	3	0
American Horse Lake	4	0
