# Supplementary material for: Effects of woody plant encroachment on abundance of multiple tick species in the U.S. Great Plains
Source: PLoS One. 2025 Oct 15;20(10):e0332832. doi: 10.1371/journal.pone.0332832 (PMC12527199; doi:10.1371/journal.pone.0332832)
Supplement: S4 File — (XLSX) [file pone.0332832.s005.xlsx]

## Sheet: Sheet1
Site	Stage	Aamericanum
Boiling Springs	1	0
Boiling Springs	2	0
Boiling Springs	3	0
Boiling Springs	4	0
Boiling Springs	1	0
Boiling Springs	2	0
Boiling Springs	3	0
Boiling Springs	4	1
Boiling Springs	1	0
Boiling Springs	2	0
Boiling Springs	3	0
Boiling Springs	4	0
Boiling Springs	1	0
Boiling Springs	2	1
Boiling Springs	3	0
Boiling Springs	4	0
Boiling Springs	1	0
Boiling Springs	2	6
Boiling Springs	3	0
Boiling Springs	4	7
Boiling Springs	1	0
Boiling Springs	2	0
Boiling Springs	3	0
Boiling Springs	4	0
Boiling Springs	1	1
Boiling Springs	2	6
Boiling Springs	3	0
Boiling Springs	4	8
Boiling Springs	1	1
Boiling Springs	2	5
Boiling Springs	3	0
Boiling Springs	4	13
Boiling Springs	1	0
Boiling Springs	2	2
Boiling Springs	3	0
Boiling Springs	4	3
Boiling Springs	1	0
Boiling Springs	2	0
Boiling Springs	3	0
Boiling Springs	4	1
Boiling Springs	1	0
Boiling Springs	2	2
Boiling Springs	3	0
Boiling Springs	4	0
Boiling Springs	1	0
Boiling Springs	2	7
Boiling Springs	3	0
Boiling Springs	4	2
Boiling Springs	1	0
Boiling Springs	2	26
Boiling Springs	3	1
Boiling Springs	4	3
Boiling Springs	1	0
Boiling Springs	2	6
Boiling Springs	3	0
Boiling Springs	4	3
Boiling Springs	1	0
Boiling Springs	2	1
Boiling Springs	3	2
Boiling Springs	4	6
Canton	1	0
Canton	2	4
Canton	3	0
Canton	4	0
Canton	1	0
Canton	2	0
Canton	3	1
Canton	4	0
Canton	1	0
Canton	2	0
Canton	3	0
Canton	4	0
Canton	1	0
Canton	2	0
Canton	3	0
Canton	4	0
Canton	1	0
Canton	2	13
Canton	3	0
Canton	4	2
Canton	1	0
Canton	2	0
Canton	3	0
Canton	4	0
Canton	1	0
Canton	2	5
Canton	3	0
Canton	4	1
Canton	1	1
Canton	2	4
Canton	3	1
Canton	4	0
Canton	1	0
Canton	2	1
Canton	3	0
Canton	4	0
Canton	1	0
Canton	2	0
Canton	3	0
Canton	4	0
Canton	1	0
Canton	2	0
Canton	3	1
Canton	4	1
Canton	1	0
Canton	2	2
Canton	3	2
Canton	4	0
Canton	1	1
Canton	2	0
Canton	3	2
Canton	4	1
Canton	1	1
Canton	2	3
Canton	3	0
Canton	4	1
Canton	1	1
Canton	2	2
Canton	3	5
Canton	4	2
Research Range	1	0
Research Range	3	2
Research Range	4	23
Research Range	1	0
Research Range	3	5
Research Range	4	0
Research Range	1	0
Research Range	3	0
Research Range	4	0
Research Range	1	2
Research Range	2	6
Research Range	3	1
Research Range	4	13
Research Range	1	8
Research Range	2	16
Research Range	3	0
Research Range	4	24
Research Range	1	13
Research Range	2	45
Research Range	3	5
Research Range	4	9
Research Range	1	0
Research Range	2	104
Research Range	3	9
Research Range	4	20
Research Range	1	0
Research Range	2	25
Research Range	3	4
Research Range	4	12
Research Range	1	0
Research Range	2	15
Research Range	3	15
Research Range	4	14
Research Range	1	0
Research Range	2	3
Research Range	3	0
Research Range	4	0
Research Range	1	4
Research Range	2	2
Research Range	3	4
Research Range	4	7
Research Range	1	7
Research Range	2	41
Research Range	3	11
Research Range	4	14
Research Range	1	0
Research Range	2	0
Research Range	3	4
Research Range	4	7
Research Range	1	0
Research Range	2	1
Research Range	3	2
Research Range	4	9
Research Range	1	0
Research Range	2	11
Research Range	3	17
Research Range	4	6
Lake Carl Blackwell	1	0
Lake Carl Blackwell	2	0
Lake Carl Blackwell	3	0
Lake Carl Blackwell	4	0
Lake Carl Blackwell	1	0
Lake Carl Blackwell	2	1
Lake Carl Blackwell	3	3
Lake Carl Blackwell	4	4
Lake Carl Blackwell	1	0
Lake Carl Blackwell	2	0
Lake Carl Blackwell	3	0
Lake Carl Blackwell	4	4
Lake Carl Blackwell	1	0
Lake Carl Blackwell	2	0
Lake Carl Blackwell	3	0
Lake Carl Blackwell	4	0
Lake Carl Blackwell	1	1
Lake Carl Blackwell	2	11
Lake Carl Blackwell	3	0
Lake Carl Blackwell	4	6
Lake Carl Blackwell	1	4
Lake Carl Blackwell	2	9
Lake Carl Blackwell	3	5
Lake Carl Blackwell	4	5
Lake Carl Blackwell	1	1
Lake Carl Blackwell	2	1
Lake Carl Blackwell	3	0
Lake Carl Blackwell	4	10
Lake Carl Blackwell	1	1
Lake Carl Blackwell	2	0
Lake Carl Blackwell	3	39
Lake Carl Blackwell	4	18
Lake Carl Blackwell	1	0
Lake Carl Blackwell	2	0
Lake Carl Blackwell	3	3
Lake Carl Blackwell	4	13
Lake Carl Blackwell	1	0
Lake Carl Blackwell	2	0
Lake Carl Blackwell	3	2
Lake Carl Blackwell	4	0
Lake Carl Blackwell	1	0
Lake Carl Blackwell	2	7
Lake Carl Blackwell	3	5
Lake Carl Blackwell	4	18
Lake Carl Blackwell	1	1
Lake Carl Blackwell	2	2
Lake Carl Blackwell	3	3
Lake Carl Blackwell	4	71
Lake Carl Blackwell	1	0
Lake Carl Blackwell	2	28
Lake Carl Blackwell	3	0
Lake Carl Blackwell	4	7
Lake Carl Blackwell	1	0
Lake Carl Blackwell	2	15
Lake Carl Blackwell	3	0
Lake Carl Blackwell	4	148
Lake Carl Blackwell	1	0
Lake Carl Blackwell	2	0
Lake Carl Blackwell	3	0
Lake Carl Blackwell	4	7
Fort Cobb West	1	0
Fort Cobb West	2	0
Fort Cobb West	3	0
Fort Cobb West	4	5
Fort Cobb West	1	0
Fort Cobb West	2	0
Fort Cobb West	3	0
Fort Cobb West	4	0
Fort Cobb West	1	0
Fort Cobb West	2	0
Fort Cobb West	3	1
Fort Cobb West	4	0
Fort Cobb West	1	0
Fort Cobb West	2	0
Fort Cobb West	3	0
Fort Cobb West	4	0
Fort Cobb West	1	2
Fort Cobb West	2	0
Fort Cobb West	3	3
Fort Cobb West	4	3
Fort Cobb West	1	0
Fort Cobb West	2	10
Fort Cobb West	3	0
Fort Cobb West	4	74
Fort Cobb West	1	0
Fort Cobb West	2	4
Fort Cobb West	3	0
Fort Cobb West	4	3
Fort Cobb West	1	0
Fort Cobb West	2	0
Fort Cobb West	3	0
Fort Cobb West	4	5
Fort Cobb West	1
Fort Cobb West	2	0
Fort Cobb West	3	3
Fort Cobb West	4	1
Fort Cobb West	1	0
Fort Cobb West	2	0
Fort Cobb West	3	0
Fort Cobb West	4	1
Fort Cobb West	1	0
Fort Cobb West	2	0
Fort Cobb West	3	2
Fort Cobb West	4	1
Fort Cobb West	1	4
Fort Cobb West	2	3
Fort Cobb West	3	13
Fort Cobb West	4	0
Fort Cobb West	1	2
Fort Cobb West	2	9
Fort Cobb West	3	5
Fort Cobb West	4	0
Fort Cobb West	1	2
Fort Cobb West	2	3
Fort Cobb West	3	1
Fort Cobb West	4	0
Fort Cobb West	1	0
Fort Cobb West	2	1
Fort Cobb West	3	0
Fort Cobb West	4	0
Fort Cobb East	1	0
Fort Cobb East	2	0
Fort Cobb East	3	8
Fort Cobb East	4	0
Fort Cobb East	1	1
Fort Cobb East	2	0
Fort Cobb East	3	0
Fort Cobb East	4	0
Fort Cobb East	1	0
Fort Cobb East	2	0
Fort Cobb East	3	0
Fort Cobb East	4	0
Fort Cobb East	1	0
Fort Cobb East	2	0
Fort Cobb East	3	0
Fort Cobb East	4	3
Fort Cobb East	1	3
Fort Cobb East	2	2
Fort Cobb East	3	3
Fort Cobb East	4	0
Fort Cobb East	1	1
Fort Cobb East	2	0
Fort Cobb East	3	0
Fort Cobb East	4	6
Fort Cobb East	1	0
Fort Cobb East	2	0
Fort Cobb East	3	0
Fort Cobb East	4	2
Fort Cobb East	1	0
Fort Cobb East	2	0
Fort Cobb East	3	3
Fort Cobb East	4	0
Fort Cobb East	1	0
Fort Cobb East	2	0
Fort Cobb East	3	1
Fort Cobb East	4	0
Fort Cobb East	1	0
Fort Cobb East	2	0
Fort Cobb East	3	0
Fort Cobb East	4	16
Fort Cobb East	1	40
Fort Cobb East	2	0
Fort Cobb East	3	0
Fort Cobb East	4	3
Fort Cobb East	1	31
Fort Cobb East	2	1
Fort Cobb East	3	0
Fort Cobb East	4	2
Fort Cobb East	1	5
Fort Cobb East	2	1
Fort Cobb East	3	2
Fort Cobb East	4	5
Fort Cobb East	1	34
Fort Cobb East	2	2
Fort Cobb East	3	5
Fort Cobb East	4	6
Fort Cobb East	1	0
Fort Cobb East	2	0
Fort Cobb East	3	0
Fort Cobb East	4	0
American Horse Lake	1	0
American Horse Lake	2	0
American Horse Lake	3	0
American Horse Lake	4	0
American Horse Lake	1	0
American Horse Lake	2	0
American Horse Lake	3	0
American Horse Lake	4	0
American Horse Lake	1	0
American Horse Lake	2	0
American Horse Lake	3	0
American Horse Lake	4	0
American Horse Lake	1	0
American Horse Lake	2	0
American Horse Lake	3	0
American Horse Lake	4	0
American Horse Lake	1	0
American Horse Lake	2	0
American Horse Lake	3	0
American Horse Lake	4	0
American Horse Lake	1	0
American Horse Lake	2	0
American Horse Lake	3	5
American Horse Lake	4	0
American Horse Lake	1	0
American Horse Lake	2	0
American Horse Lake	3	0
American Horse Lake	4	0
American Horse Lake	1	0
American Horse Lake	2	0
American Horse Lake	3	0
American Horse Lake	4	0
American Horse Lake	1	0
American Horse Lake	2	0
American Horse Lake	3	0
American Horse Lake	4	0
American Horse Lake	1	0
American Horse Lake	2	0
American Horse Lake	3	0
American Horse Lake	4	0
American Horse Lake	1	0
American Horse Lake	2	0
American Horse Lake	3	0
American Horse Lake	4	0
American Horse Lake	1	0
American Horse Lake	2	0
American Horse Lake	3	0
American Horse Lake	4	0
American Horse Lake	1	0
American Horse Lake	2	0
American Horse Lake	3	0
American Horse Lake	4	0
American Horse Lake	1	0
American Horse Lake	2	0
American Horse Lake	3	0
American Horse Lake	4	0
American Horse Lake	1	0
American Horse Lake	2	1
American Horse Lake	3	0
American Horse Lake	4	0
