# Supplementary material for: Effects of woody plant encroachment on abundance of multiple tick species in the U.S. Great Plains
Source: PLoS One. 2025 Oct 15;20(10):e0332832. doi: 10.1371/journal.pone.0332832 (PMC12527199; doi:10.1371/journal.pone.0332832)
Supplement: S5 File — (XLSX) [file pone.0332832.s006.xlsx]

## Sheet: Sheet1
Site	Stage	Amaculatum
Boiling Springs	1	0
Boiling Springs	2	0
Boiling Springs	3	0
Boiling Springs	4	0
Boiling Springs	1	0
Boiling Springs	2	0
Boiling Springs	3	0
Boiling Springs	4	0
Boiling Springs	1	0
Boiling Springs	2	0
Boiling Springs	3	0
Boiling Springs	4	0
Boiling Springs	1	0
Boiling Springs	2	0
Boiling Springs	3	0
Boiling Springs	4	0
Boiling Springs	1	0
Boiling Springs	2	0
Boiling Springs	3	0
Boiling Springs	4	0
Boiling Springs	1	0
Boiling Springs	2	0
Boiling Springs	3	0
Boiling Springs	4	0
Boiling Springs	1	0
Boiling Springs	2	0
Boiling Springs	3	0
Boiling Springs	4	0
Boiling Springs	1	0
Boiling Springs	2	0
Boiling Springs	3	0
Boiling Springs	4	0
Boiling Springs	1	0
Boiling Springs	2	0
Boiling Springs	3	0
Boiling Springs	4	0
Boiling Springs	1	0
Boiling Springs	2	0
Boiling Springs	3	0
Boiling Springs	4	0
Boiling Springs	1	0
Boiling Springs	2	0
Boiling Springs	3	0
Boiling Springs	4	0
Boiling Springs	1	0
Boiling Springs	2	0
Boiling Springs	3	0
Boiling Springs	4	0
Boiling Springs	1	0
Boiling Springs	2	0
Boiling Springs	3	0
Boiling Springs	4	0
Boiling Springs	1	0
Boiling Springs	2	0
Boiling Springs	3	0
Boiling Springs	4	0
Boiling Springs	1	0
Boiling Springs	2	0
Boiling Springs	3	0
Boiling Springs	4	0
Canton	1	3
Canton	2	3
Canton	3	1
Canton	4	1
Canton	1	0
Canton	2	0
Canton	3	0
Canton	4	0
Canton	1	0
Canton	2	0
Canton	3	0
Canton	4	0
Canton	1	0
Canton	2	0
Canton	3	0
Canton	4	0
Canton	1	1
Canton	2	6
Canton	3	1
Canton	4	1
Canton	1	0
Canton	2	0
Canton	3	0
Canton	4	0
Canton	1	1
Canton	2	2
Canton	3	2
Canton	4	0
Canton	1	2
Canton	2	3
Canton	3	1
Canton	4	0
Canton	1	0
Canton	2	0
Canton	3	0
Canton	4	1
Canton	1	1
Canton	2	0
Canton	3	0
Canton	4	0
Canton	1	1
Canton	2	0
Canton	3	2
Canton	4	0
Canton	1	0
Canton	2	1
Canton	3	1
Canton	4	0
Canton	1	3
Canton	2	2
Canton	3	3
Canton	4	1
Canton	1	4
Canton	2	1
Canton	3	2
Canton	4	0
Canton	1	3
Canton	2	0
Canton	3	2
Canton	4	0
Research Range	1	0
Research Range	2	0
Research Range	3	0
Research Range	4	0
Research Range	1	0
Research Range	2	0
Research Range	3	0
Research Range	4	0
Research Range	1	0
Research Range	2	0
Research Range	3	0
Research Range	4	0
Research Range	1	0
Research Range	2	1
Research Range	3	0
Research Range	4	0
Research Range	1	0
Research Range	2	1
Research Range	3	0
Research Range	4	0
Research Range	1	0
Research Range	2	1
Research Range	3	0
Research Range	4	0
Research Range	1	0
Research Range	2	0
Research Range	3	0
Research Range	4	0
Research Range	1	0
Research Range	2	2
Research Range	3	0
Research Range	4	0
Research Range	1	0
Research Range	2	0
Research Range	3	0
Research Range	4	0
Research Range	1	0
Research Range	2	0
Research Range	3	0
Research Range	4	0
Research Range	1	0
Research Range	2	1
Research Range	3	0
Research Range	4	0
Research Range	1	0
Research Range	2	1
Research Range	3	0
Research Range	4	0
Research Range	1	0
Research Range	2	0
Research Range	3	0
Research Range	4	0
Research Range	1	0
Research Range	2	4
Research Range	3	0
Research Range	4	0
Research Range	1	0
Research Range	2	0
Research Range	3	0
Research Range	4	0
Lake Carl Blackwell	1	1
Lake Carl Blackwell	2	0
Lake Carl Blackwell	3	0
Lake Carl Blackwell	4	1
Lake Carl Blackwell	1	0
Lake Carl Blackwell	2	0
Lake Carl Blackwell	3	0
Lake Carl Blackwell	4	0
Lake Carl Blackwell	1	0
Lake Carl Blackwell	2	0
Lake Carl Blackwell	3	0
Lake Carl Blackwell	4	0
Lake Carl Blackwell	1	0
Lake Carl Blackwell	2	0
Lake Carl Blackwell	3	0
Lake Carl Blackwell	4	0
Lake Carl Blackwell	1	0
Lake Carl Blackwell	2	0
Lake Carl Blackwell	3	1
Lake Carl Blackwell	4	0
Lake Carl Blackwell	1	1
Lake Carl Blackwell	2	0
Lake Carl Blackwell	3	0
Lake Carl Blackwell	4	0
Lake Carl Blackwell	1	1
Lake Carl Blackwell	2	0
Lake Carl Blackwell	3	0
Lake Carl Blackwell	4	0
Lake Carl Blackwell	1	1
Lake Carl Blackwell	2	0
Lake Carl Blackwell	3	0
Lake Carl Blackwell	4	0
Lake Carl Blackwell	1	0
Lake Carl Blackwell	2	0
Lake Carl Blackwell	3	0
Lake Carl Blackwell	4	0
Lake Carl Blackwell	1	0
Lake Carl Blackwell	2	0
Lake Carl Blackwell	3	0
Lake Carl Blackwell	4	0
Lake Carl Blackwell	1	0
Lake Carl Blackwell	2	0
Lake Carl Blackwell	3	0
Lake Carl Blackwell	4	0
Lake Carl Blackwell	1	0
Lake Carl Blackwell	2	0
Lake Carl Blackwell	3	0
Lake Carl Blackwell	4	0
Lake Carl Blackwell	1	0
Lake Carl Blackwell	2	0
Lake Carl Blackwell	3	0
Lake Carl Blackwell	4	0
Lake Carl Blackwell	1	0
Lake Carl Blackwell	2	0
Lake Carl Blackwell	3	0
Lake Carl Blackwell	4	0
Lake Carl Blackwell	1	0
Lake Carl Blackwell	2	0
Lake Carl Blackwell	3	0
Lake Carl Blackwell	4	0
Fort Cobb West	1	0
Fort Cobb West	2	0
Fort Cobb West	3	0
Fort Cobb West	4	0
Fort Cobb West	1	0
Fort Cobb West	2	0
Fort Cobb West	3	0
Fort Cobb West	4	0
Fort Cobb West	1	0
Fort Cobb West	2	0
Fort Cobb West	3	0
Fort Cobb West	4	0
Fort Cobb West	1	0
Fort Cobb West	2	0
Fort Cobb West	3	0
Fort Cobb West	4	0
Fort Cobb West	1	1
Fort Cobb West	2	0
Fort Cobb West	3	3
Fort Cobb West	4	0
Fort Cobb West	1	1
Fort Cobb West	2	0
Fort Cobb West	3	1
Fort Cobb West	4	0
Fort Cobb West	1	0
Fort Cobb West	2	0
Fort Cobb West	3	0
Fort Cobb West	4	0
Fort Cobb West	1	0
Fort Cobb West	2	0
Fort Cobb West	3	2
Fort Cobb West	4	0
Fort Cobb West	1	0
Fort Cobb West	2	0
Fort Cobb West	3	0
Fort Cobb West	4	0
Fort Cobb West	1	0
Fort Cobb West	2	0
Fort Cobb West	3	0
Fort Cobb West	4	0
Fort Cobb West	1	5
Fort Cobb West	2	1
Fort Cobb West	3	2
Fort Cobb West	4	1
Fort Cobb West	1	4
Fort Cobb West	2	0
Fort Cobb West	3	0
Fort Cobb West	4	0
Fort Cobb West	1	3
Fort Cobb West	2	0
Fort Cobb West	3	0
Fort Cobb West	4	3
Fort Cobb West	1	9
Fort Cobb West	2	0
Fort Cobb West	3	2
Fort Cobb West	4	0
Fort Cobb West	1	0
Fort Cobb West	2	0
Fort Cobb West	3	0
Fort Cobb West	4	0
Fort Cobb East	1	0
Fort Cobb East	2	0
Fort Cobb East	3	0
Fort Cobb East	4	0
Fort Cobb East	1	0
Fort Cobb East	2	0
Fort Cobb East	3	0
Fort Cobb East	4	0
Fort Cobb East	1	0
Fort Cobb East	2	0
Fort Cobb East	3	0
Fort Cobb East	4	0
Fort Cobb East	1	1
Fort Cobb East	2	0
Fort Cobb East	3	0
Fort Cobb East	4	0
Fort Cobb East	1	5
Fort Cobb East	2	0
Fort Cobb East	3	0
Fort Cobb East	4	0
Fort Cobb East	1	2
Fort Cobb East	2	0
Fort Cobb East	3	0
Fort Cobb East	4	1
Fort Cobb East	1	0
Fort Cobb East	2	0
Fort Cobb East	3	0
Fort Cobb East	4	0
Fort Cobb East	1	1
Fort Cobb East	2	0
Fort Cobb East	3	0
Fort Cobb East	4	0
Fort Cobb East	1	1
Fort Cobb East	2	0
Fort Cobb East	3	0
Fort Cobb East	4	0
Fort Cobb East	1	0
Fort Cobb East	2	0
Fort Cobb East	3	0
Fort Cobb East	4	0
Fort Cobb East	1	15
Fort Cobb East	2	0
Fort Cobb East	3	0
Fort Cobb East	4	0
Fort Cobb East	1	8
Fort Cobb East	2	0
Fort Cobb East	3	0
Fort Cobb East	4	0
Fort Cobb East	1	1
Fort Cobb East	2	0
Fort Cobb East	3	1
Fort Cobb East	4	0
Fort Cobb East	1	4
Fort Cobb East	2	0
Fort Cobb East	3	0
Fort Cobb East	4	0
Fort Cobb East	1	1
Fort Cobb East	2	0
Fort Cobb East	3	0
Fort Cobb East	4	0
American Horse Lake	1	0
American Horse Lake	2	0
American Horse Lake	3	0
American Horse Lake	4	0
American Horse Lake	1	0
American Horse Lake	2	0
American Horse Lake	3	0
American Horse Lake	4	0
American Horse Lake	1	0
American Horse Lake	2	0
American Horse Lake	3	0
American Horse Lake	4	0
American Horse Lake	1	0
American Horse Lake	2	0
American Horse Lake	3	0
American Horse Lake	4	0
American Horse Lake	1	0
American Horse Lake	2	0
American Horse Lake	3	0
American Horse Lake	4	0
American Horse Lake	1	0
American Horse Lake	2	0
American Horse Lake	3	0
American Horse Lake	4	0
American Horse Lake	1	0
American Horse Lake	2	0
American Horse Lake	3	0
American Horse Lake	4	0
American Horse Lake	1	0
American Horse Lake	2	0
American Horse Lake	3	0
American Horse Lake	4	0
American Horse Lake	1	0
American Horse Lake	2	0
American Horse Lake	3	0
American Horse Lake	4	0
American Horse Lake	1	0
American Horse Lake	2	0
American Horse Lake	3	0
American Horse Lake	4	0
American Horse Lake	1	0
American Horse Lake	2	0
American Horse Lake	3	0
American Horse Lake	4	0
American Horse Lake	1	0
American Horse Lake	2	0
American Horse Lake	3	0
American Horse Lake	4	0
American Horse Lake	1	0
American Horse Lake	2	0
American Horse Lake	3	0
American Horse Lake	4	0
American Horse Lake	1	1
American Horse Lake	2	0
American Horse Lake	3	0
American Horse Lake	4	0
American Horse Lake	1	0
American Horse Lake	2	0
American Horse Lake	3	0
American Horse Lake	4	0
