# Supplementary material for: Effects of woody plant encroachment on abundance of multiple tick species in the U.S. Great Plains
Source: PLoS One. 2025 Oct 15;20(10):e0332832. doi: 10.1371/journal.pone.0332832 (PMC12527199; doi:10.1371/journal.pone.0332832)
Supplement: S6 File — (XLSX) [file pone.0332832.s007.xlsx]

## Sheet: Sheet1
Site	Stage	Dvariabilis
Boiling Springs	1	0
Boiling Springs	2	1
Boiling Springs	3	1
Boiling Springs	4	2
Boiling Springs	1	0
Boiling Springs	2	0
Boiling Springs	3	0
Boiling Springs	4	0
Boiling Springs	1	0
Boiling Springs	2	0
Boiling Springs	3	0
Boiling Springs	4	0
Boiling Springs	1	0
Boiling Springs	2	1
Boiling Springs	3	3
Boiling Springs	4	1
Boiling Springs	1	0
Boiling Springs	2	3
Boiling Springs	3	2
Boiling Springs	4	1
Boiling Springs	1	0
Boiling Springs	2	0
Boiling Springs	3	0
Boiling Springs	4	0
Boiling Springs	1	0
Boiling Springs	2	4
Boiling Springs	3	0
Boiling Springs	4	1
Boiling Springs	1	0
Boiling Springs	2	1
Boiling Springs	3	1
Boiling Springs	4	0
Boiling Springs	1	0
Boiling Springs	2	5
Boiling Springs	3	2
Boiling Springs	4	2
Boiling Springs	1	0
Boiling Springs	2	0
Boiling Springs	3	0
Boiling Springs	4	0
Boiling Springs	1	0
Boiling Springs	2	1
Boiling Springs	3	1
Boiling Springs	4	3
Boiling Springs	1	0
Boiling Springs	2	0
Boiling Springs	3	1
Boiling Springs	4	0
Boiling Springs	1	0
Boiling Springs	2	5
Boiling Springs	3	2
Boiling Springs	4	0
Boiling Springs	1	1
Boiling Springs	2	2
Boiling Springs	3	1
Boiling Springs	4	2
Boiling Springs	1	0
Boiling Springs	2	1
Boiling Springs	3	3
Boiling Springs	4	3
Canton	1	1
Canton	2	15
Canton	3	20
Canton	4	10
Canton	1	0
Canton	2	0
Canton	3	0
Canton	4	0
Canton	1	0
Canton	2	1
Canton	3	0
Canton	4	1
Canton	1	0
Canton	2	3
Canton	3	3
Canton	4	3
Canton	1	1
Canton	2	20
Canton	3	11
Canton	4	5
Canton	1	0
Canton	2	1
Canton	3	5
Canton	4	2
Canton	1	0
Canton	2	4
Canton	3	8
Canton	4	2
Canton	1	1
Canton	2	1
Canton	3	8
Canton	4	5
Canton	1	0
Canton	2	7
Canton	3	4
Canton	4	11
Canton	1	0
Canton	2	0
Canton	3	0
Canton	4	0
Canton	1	0
Canton	2	0
Canton	3	0
Canton	4	1
Canton	1	0
Canton	2	2
Canton	3	0
Canton	4	0
Canton	1	1
Canton	2	1
Canton	3	2
Canton	4	0
Canton	1	0
Canton	2	2
Canton	3	2
Canton	4	1
Canton	1	1
Canton	2	4
Canton	3	10
Canton	4	4
Research Range	1	0
Research Range	2	0
Research Range	3	0
Research Range	4	0
Research Range	1	0
Research Range	2	0
Research Range	3	0
Research Range	4	0
Research Range	1	0
Research Range	2	0
Research Range	3	0
Research Range	4	0
Research Range	1	0
Research Range	2	0
Research Range	3	0
Research Range	4	0
Research Range	1	1
Research Range	2	0
Research Range	3	0
Research Range	4	1
Research Range	1	0
Research Range	2	0
Research Range	3	0
Research Range	4	0
Research Range	1	0
Research Range	2	0
Research Range	3	1
Research Range	4	0
Research Range	1	0
Research Range	2	1
Research Range	3	1
Research Range	4	0
Research Range	1	0
Research Range	2	0
Research Range	3	1
Research Range	4	0
Research Range	1	0
Research Range	2	0
Research Range	3	0
Research Range	4	0
Research Range	1	0
Research Range	2	0
Research Range	3	0
Research Range	4	0
Research Range	1	0
Research Range	2	0
Research Range	3	0
Research Range	4	0
Research Range	1	0
Research Range	2	0
Research Range	3	0
Research Range	4	0
Research Range	1	0
Research Range	2	0
Research Range	3	0
Research Range	4	0
Research Range	1	0
Research Range	2	1
Research Range	3	0
Research Range	4	0
Lake Carl Blackwell	1	0
Lake Carl Blackwell	2	0
Lake Carl Blackwell	3	0
Lake Carl Blackwell	4	0
Lake Carl Blackwell	1	0
Lake Carl Blackwell	2	0
Lake Carl Blackwell	3	0
Lake Carl Blackwell	4	0
Lake Carl Blackwell	1	0
Lake Carl Blackwell	2	0
Lake Carl Blackwell	3	0
Lake Carl Blackwell	4	0
Lake Carl Blackwell	1	1
Lake Carl Blackwell	2	0
Lake Carl Blackwell	3	1
Lake Carl Blackwell	4	1
Lake Carl Blackwell	1	3
Lake Carl Blackwell	2	0
Lake Carl Blackwell	3	1
Lake Carl Blackwell	4	1
Lake Carl Blackwell	1	0
Lake Carl Blackwell	2	1
Lake Carl Blackwell	3	0
Lake Carl Blackwell	4	1
Lake Carl Blackwell	1	1
Lake Carl Blackwell	2	1
Lake Carl Blackwell	3	0
Lake Carl Blackwell	4	1
Lake Carl Blackwell	1	1
Lake Carl Blackwell	2	1
Lake Carl Blackwell	3	1
Lake Carl Blackwell	4	1
Lake Carl Blackwell	1	0
Lake Carl Blackwell	2	0
Lake Carl Blackwell	3	0
Lake Carl Blackwell	4	1
Lake Carl Blackwell	1	0
Lake Carl Blackwell	2	2
Lake Carl Blackwell	3	0
Lake Carl Blackwell	4	0
Lake Carl Blackwell	1	0
Lake Carl Blackwell	2	1
Lake Carl Blackwell	3	0
Lake Carl Blackwell	4	0
Lake Carl Blackwell	1	0
Lake Carl Blackwell	2	0
Lake Carl Blackwell	3	0
Lake Carl Blackwell	4	0
Lake Carl Blackwell	1	0
Lake Carl Blackwell	2	1
Lake Carl Blackwell	3	0
Lake Carl Blackwell	4	4
Lake Carl Blackwell	1	0
Lake Carl Blackwell	2	3
Lake Carl Blackwell	3	0
Lake Carl Blackwell	4	1
Lake Carl Blackwell	1	0
Lake Carl Blackwell	2	1
Lake Carl Blackwell	3	0
Lake Carl Blackwell	4	0
Fort Cobb West	1	0
Fort Cobb West	2	0
Fort Cobb West	3	0
Fort Cobb West	4	2
Fort Cobb West	1	0
Fort Cobb West	2	0
Fort Cobb West	3	0
Fort Cobb West	4	0
Fort Cobb West	1	0
Fort Cobb West	2	1
Fort Cobb West	3	0
Fort Cobb West	4	0
Fort Cobb West	1	0
Fort Cobb West	2	1
Fort Cobb West	3	0
Fort Cobb West	4	0
Fort Cobb West	1	0
Fort Cobb West	2	2
Fort Cobb West	3	4
Fort Cobb West	4	1
Fort Cobb West	1	0
Fort Cobb West	2	1
Fort Cobb West	3	5
Fort Cobb West	4	1
Fort Cobb West	1	0
Fort Cobb West	2	0
Fort Cobb West	3	0
Fort Cobb West	4	3
Fort Cobb West	1	0
Fort Cobb West	2	0
Fort Cobb West	3	1
Fort Cobb West	4	0
Fort Cobb West	1	0
Fort Cobb West	2	0
Fort Cobb West	3	3
Fort Cobb West	4	0
Fort Cobb West	1	0
Fort Cobb West	2	0
Fort Cobb West	3	0
Fort Cobb West	4	0
Fort Cobb West	1	0
Fort Cobb West	2	0
Fort Cobb West	3	0
Fort Cobb West	4	0
Fort Cobb West	1	0
Fort Cobb West	2	0
Fort Cobb West	3	0
Fort Cobb West	4	3
Fort Cobb West	1	0
Fort Cobb West	2	0
Fort Cobb West	3	2
Fort Cobb West	4	4
Fort Cobb West	1	0
Fort Cobb West	2	1
Fort Cobb West	3	0
Fort Cobb West	4	1
Fort Cobb West	1	0
Fort Cobb West	2	0
Fort Cobb West	3	2
Fort Cobb West	4	2
Fort Cobb East	1	0
Fort Cobb East	2	0
Fort Cobb East	3	2
Fort Cobb East	4	1
Fort Cobb East	1	0
Fort Cobb East	2	0
Fort Cobb East	3	0
Fort Cobb East	4	0
Fort Cobb East	1	0
Fort Cobb East	2	0
Fort Cobb East	3	0
Fort Cobb East	4	0
Fort Cobb East	1	0
Fort Cobb East	2	0
Fort Cobb East	3	0
Fort Cobb East	4	0
Fort Cobb East	1	0
Fort Cobb East	2	0
Fort Cobb East	3	2
Fort Cobb East	4	3
Fort Cobb East	1	0
Fort Cobb East	2	0
Fort Cobb East	3	1
Fort Cobb East	4	0
Fort Cobb East	1	0
Fort Cobb East	2	0
Fort Cobb East	3	1
Fort Cobb East	4	0
Fort Cobb East	1	0
Fort Cobb East	2	1
Fort Cobb East	3	1
Fort Cobb East	4	0
Fort Cobb East	1	0
Fort Cobb East	2	1
Fort Cobb East	3	0
Fort Cobb East	4	0
Fort Cobb East	1	0
Fort Cobb East	2	0
Fort Cobb East	3	0
Fort Cobb East	4	0
Fort Cobb East	1	0
Fort Cobb East	2	0
Fort Cobb East	3	0
Fort Cobb East	4	0
Fort Cobb East	1	0
Fort Cobb East	2	0
Fort Cobb East	3	0
Fort Cobb East	4	1
Fort Cobb East	1	0
Fort Cobb East	2	0
Fort Cobb East	3	1
Fort Cobb East	4	2
Fort Cobb East	1	0
Fort Cobb East	2	0
Fort Cobb East	3	3
Fort Cobb East	4	2
Fort Cobb East	1	0
Fort Cobb East	2	0
Fort Cobb East	3	0
Fort Cobb East	4	2
American Horse Lake	1	0
American Horse Lake	2	0
American Horse Lake	3	1
American Horse Lake	4	2
American Horse Lake	1	0
American Horse Lake	2	0
American Horse Lake	3	0
American Horse Lake	4	0
American Horse Lake	1	0
American Horse Lake	2	0
American Horse Lake	3	0
American Horse Lake	4	0
American Horse Lake	1	0
American Horse Lake	2	1
American Horse Lake	3	0
American Horse Lake	4	1
American Horse Lake	1	0
American Horse Lake	2	0
American Horse Lake	3	0
American Horse Lake	4	1
American Horse Lake	1	0
American Horse Lake	2	1
American Horse Lake	3	0
American Horse Lake	4	1
American Horse Lake	1	0
American Horse Lake	2	0
American Horse Lake	3	1
American Horse Lake	4	0
American Horse Lake	1	0
American Horse Lake	2	0
American Horse Lake	3	0
American Horse Lake	4	0
American Horse Lake	1	0
American Horse Lake	2	0
American Horse Lake	3	0
American Horse Lake	4	0
American Horse Lake	1	0
American Horse Lake	2	0
American Horse Lake	3	0
American Horse Lake	4	0
American Horse Lake	1	0
American Horse Lake	2	1
American Horse Lake	3	1
American Horse Lake	4	0
American Horse Lake	1	1
American Horse Lake	2	0
American Horse Lake	3	0
American Horse Lake	4	0
American Horse Lake	1	1
American Horse Lake	2	1
American Horse Lake	3	2
American Horse Lake	4	0
American Horse Lake	1	0
American Horse Lake	2	0
American Horse Lake	3	0
American Horse Lake	4	0
American Horse Lake	1	0
American Horse Lake	2	0
American Horse Lake	3	0
American Horse Lake	4	0
